# Supplementary material for: Characterization of RNP Networks of PUM1 and PUM2 Post-Transcriptional Regulators in TCam-2 Cells, a Human Male Germ Cell Model
Source: Cells. 2020 Apr 16;9(4):984. doi: 10.3390/cells9040984 (PMC7226987; doi:10.3390/cells9040984)
Supplement: Supplementary file 1 [file cells-09-00984-s001.zip]

Archive with 2 entries (2 files):
- FASTQC data.zip
- FINAL Supplementary Files.zip
